# Supplementary material for: Sustainable heavy metal immobilization in contaminated soils using plant-derived urease-driven biomineralization
Source: PLoS One. 2025 Sep 19;20(9):e0331241. doi: 10.1371/journal.pone.0331241 (PMC12449025; doi:10.1371/journal.pone.0331241)
Supplement: S1 Table — Values are presented as mean ± standard deviation. (XLSX) [file pone.0331241.s001.xlsx]

## Sheet: Urease_Dosage
Urease Dosage (U/g)	Replicate	Cd²⁺ Immobilization (%)	Pb²⁺ Immobilization (%)	Zn²⁺ Immobilization (%)
0.2	1	60.1	69.2	44.1
0.2	2	61.5	70.8	45.6
0.2	3	62	70.3	46.2
0.5	1	74.2	81.1	58.3
0.5	2	76.8	83	59.8
0.5	3	75.9	83.2	59.5
0.8	1	82.3	87.2	68.5
0.8	2	83.5	88.9	70.2
0.8	3	83.6	89	70.7
1.2	1	86.7	90.8	75.3
1.2	2	87.9	91.6	76.9
1.2	3	87.2	91.2	76.8

## Sheet: Acid_Resistance
Cycle	Treatment	Cd²⁺ Retention (%)
1	EICP	100
2	EICP	98.2
3	EICP	96.3
4	EICP	94.1
5	EICP	91
6	EICP	88.7
7	EICP	86.3
8	EICP	84.1
9	EICP	82.2
10	EICP	80.5
1	Lime	100
2	Lime	90.5
3	Lime	79.8
4	Lime	69.4
5	Lime	59.6
6	Lime	50.3
7	Lime	41.7
8	Lime	33.4
9	Lime	26
10	Lime	18.7

## Sheet: XRD peak
2θ (°)	EICP Intensity (a.u.)	MICP Intensity (a.u.)
24.9	826	602
29.4	985	663
33.8	741	482
36.2	590	401
43.1	438	306
47.5	389	278

## Sheet: UCS
Cycle	UCS (EICP) Mean (MPa)	UCS (EICP) SD	UCS (MICP) Mean (MPa)	UCS (MICP) SD
1	1.63	0.03	1.65	0.04
2	1.61	0.03	1.6	0.04
3	1.59	0.03	1.55	0.04
4	1.57	0.03	1.49	0.04
5	1.55	0.03	1.42	0.04
6	1.53	0.03	1.35	0.04
7	1.51	0.03	1.25	0.04
8	1.49	0.03	1.15	0.04
9	1.47	0.03	1.05	0.04
10	1.45	0.03	0.95	0.04
